# Supplementary material for: 2-Oxo-2,3-dihydro-1H-imidazo[1,2-a]pyridinium iodide
Source: Acta Crystallogr Sect E Struct Rep Online. 2010 Feb 13;66(Pt 3):o603. doi: 10.1107/S1600536810004976 (PMC2983633; doi:10.1107/S1600536810004976)
Supplement: Supplementary file 1 [file e-66-0o603-sup1.cif]

##############################################################################
###                                                                        ###
###        Electronic paper (Acta Crystallographica Section E)             ###
###                                                                        ###
##############################################################################
#                                                                            #
# This CIF contains the data in a paper accepted for publication in Acta     #
# Crystallographica Section E. It conforms to the requirements of Notes      #
# for Authors for Section E, and has been peer reviewed under the auspices   #
# of the IUCr Commission on Journals.                                        #
#                                                                            #
# Full details of the Crystallographic Information File format               #
# are given in the paper "The Crystallographic Information File (CIF):       #
# a New Standard Archive File for Crystallography" by S. R. Hall, F. H.      #
# Allen and I. D. Brown [Acta Cryst. (1991), A47, 655-685].                  #
#                                                                            #
# The current version of the core CIF dictionary is obtainable from          #
# ftp://ftp.iucr.org/pub/cif_core.dic. The current version number is 2.4.    #
#                                                                            #
# Software is freely available for graphical display of the structure(s) in  #
# this CIF.  For information consult the CIF home page http://www.iucr.org/  #
# cif/home.html                                                              #
#                                                                            #
# This file may be used for bona fide research purposes within the           #
# scientific community so long as proper attribution is given to the journal # 
# article from which it was obtained.                                        #
#                                                                            #
##############################################################################
                                             
data_I
_audit_creation_method     SHELXL97
_chemical_name_systematic
;
2-Oxo-2,3-dihydro-1<i>H</i>-imidazo[1,2-<i>a</i>]pyridinium iodide
;
_chemical_name_common     ?
_chemical_formula_moiety     'C7 H7  N2 O + , I -'
_chemical_formula_sum     'C7 H7 I N2 O'
_chemical_formula_iupac     'C7 H7  N2 O + , I -'
_chemical_formula_weight     262.05
_chemical_melting_point     ?
_symmetry_cell_setting     orthorhombic
_symmetry_space_group_name_H-M     'P n m a'
loop_
    _symmetry_equiv_pos_as_xyz
    'x, y, z'
    '-x+1/2, -y, z+1/2'
    '-x, y+1/2, -z'
    'x+1/2, -y+1/2, -z+1/2'
    '-x, -y, -z'
    'x-1/2, y, -z-1/2'
    'x, -y-1/2, z'
    '-x-1/2, y-1/2, z-1/2'
_cell_length_a     14.597(2)
_cell_length_b     8.2044(18)
_cell_length_c     7.0926(15)
_cell_angle_alpha     90.00
_cell_angle_beta     90.00
_cell_angle_gamma     90.00
_cell_volume     849.4(3)
_cell_formula_units_Z     4
_cell_measurement_reflns_used     1914
_cell_measurement_theta_min     2.483
_cell_measurement_theta_max     27.201
_cell_measurement_temperature     298(2)
_exptl_crystal_description     block
_exptl_crystal_colour     red
_exptl_crystal_size_max     0.48
_exptl_crystal_size_mid     0.45
_exptl_crystal_size_min     0.23
_exptl_crystal_density_diffrn     2.049
_exptl_crystal_density_meas     ?
_exptl_crystal_density_method     'not measured'
_exptl_crystal_F_000     496
_exptl_absorpt_coefficient_mu     3.714
_exptl_absorpt_correction_type     multi-scan
_exptl_absorpt_process_details     '(SADABS; Bruker, 2001)'
_exptl_absorpt_correction_T_min     0.2687
_exptl_absorpt_correction_T_max     0.4821
_diffrn_ambient_temperature     298(2)
_diffrn_radiation_type     MoK\a
_diffrn_radiation_wavelength     0.71073
_diffrn_radiation_source     'fine-focus sealed tube'
_diffrn_radiation_monochromator     graphite
_diffrn_measurement_device_type     'Bruker SMART 1000 CCD area-detector'
_diffrn_measurement_method     \w
_diffrn_detector_area_resol_mean     ?
_diffrn_reflns_number     3631
_diffrn_reflns_av_R_equivalents     0.0636
_diffrn_reflns_av_sigmaI/netI     0.0407
_diffrn_reflns_theta_min     2.79
_diffrn_reflns_theta_max     25.00
_diffrn_reflns_theta_full     25.00
_diffrn_measured_fraction_theta_max     0.999
_diffrn_measured_fraction_theta_full     0.999
_diffrn_reflns_limit_h_min     -17
_diffrn_reflns_limit_h_max     13
_diffrn_reflns_limit_k_min     -9
_diffrn_reflns_limit_k_max     9
_diffrn_reflns_limit_l_min     -5
_diffrn_reflns_limit_l_max     8
_reflns_number_total     806
_reflns_number_gt     691
_reflns_threshold_expression     I>2\s(I)
_refine_ls_structure_factor_coef     Fsqd
_refine_ls_matrix_type     full
_refine_ls_R_factor_all     0.0419
_refine_ls_R_factor_gt     0.0356
_refine_ls_wR_factor_gt     0.0949
_refine_ls_wR_factor_ref     0.1033
_refine_ls_goodness_of_fit_ref     1.049
_refine_ls_restrained_S_all     1.038
_refine_ls_number_reflns     806
_refine_ls_number_parameters     73
_refine_ls_number_restraints     24
_refine_ls_hydrogen_treatment     constr
_refine_ls_weighting_scheme     calc
_refine_ls_weighting_details
         'calc w=1/[\s^2^(Fo^2^)+(0.0619P)^2^+0.9786P] where P=(Fo^2^+2Fc^2^)/3'
_atom_sites_solution_hydrogens     geom
_atom_sites_solution_primary     direct
_atom_sites_solution_secondary     difmap
_refine_ls_shift/su_max     0.000
_refine_ls_shift/su_mean     0.000
_refine_diff_density_max     0.698
_refine_diff_density_min     -0.931
_refine_ls_extinction_method     none
_refine_ls_extinction_coef     ?
loop_
    _atom_type_symbol
    _atom_type_description
    _atom_type_scat_dispersion_real
    _atom_type_scat_dispersion_imag
    _atom_type_scat_source
    'C' 'C' 0.0033 0.0016
                         'International Tables Vol C Tables 4.2.6.8 and 6.1.1.4'
    'H' 'H' 0.0000 0.0000
                         'International Tables Vol C Tables 4.2.6.8 and 6.1.1.4'
    'N' 'N' 0.0061 0.0033
                         'International Tables Vol C Tables 4.2.6.8 and 6.1.1.4'
    'O' 'O' 0.0106 0.0060
                         'International Tables Vol C Tables 4.2.6.8 and 6.1.1.4'
    'I' 'I' -0.4742 1.8119
                         'International Tables Vol C Tables 4.2.6.8 and 6.1.1.4'
_computing_data_collection     'SMART (Bruker, 2001)'
_computing_cell_refinement     'SAINT (Bruker, 2001)'
_computing_data_reduction     'SAINT (Bruker, 2001)'
_computing_structure_solution     'SHELXS97 (Sheldrick, 2008)'
_computing_structure_refinement     'SHELXL97 (Sheldrick, 2008)'
_computing_molecular_graphics     'SHELXTL (Sheldrick, 2008)'
_computing_publication_material     'SHELXTL (Sheldrick, 2008)'
loop_
    _atom_site_type_symbol
    _atom_site_label
    _atom_site_fract_x
    _atom_site_fract_y
    _atom_site_fract_z
    _atom_site_U_iso_or_equiv
    _atom_site_adp_type
    _atom_site_calc_flag
    _atom_site_refinement_flags
    _atom_site_occupancy
    _atom_site_disorder_assembly
    _atom_site_disorder_group
    I I1 0.41289(4) 0.2500 0.91066(7) 0.0537(3) Uani d S 1 . .
    C C4 0.1109(3) 0.0822(7) 0.9883(8) 0.0519(13) Uani d D 1 . .
    H H4 0.1112 -0.0311 0.9844 0.062 Uiso calc R 1 A .
    C C5 0.0758(4) 0.1656(8) 1.1372(9) 0.0551(14) Uani d . 1 . .
    H H5 0.0517 0.1091 1.2395 0.066 Uiso calc R 1 . .
    O O1 0.2504(5) 0.2500 0.4103(7) 0.0724(19) Uani d P 1 A .
    C C1 0.2120(6) 0.2500 0.5605(11) 0.053(2) Uani d SD 1 . .
    C C2 0.184(3) 0.103(3) 0.674(4) 0.050(9) Uani d PDU 0.50 A -1
    H H2A 0.1384 0.0386 0.6073 0.060 Uiso calc PR 0.50 A -1
    H H2B 0.2363 0.0342 0.7024 0.060 Uiso calc PR 0.50 A -1
    N N2 0.146(4) 0.174(3) 0.846(4) 0.039(8) Uani d PDU 0.50 A -1
    N N1 0.186(2) 0.1164(19) 0.666(3) 0.049(7) Uani d PD 0.50 A -2
    H H1 0.1935 0.0170 0.6309 0.058 Uiso calc P 0.50 B -2
    C C3 0.146(4) 0.161(4) 0.831(5) 0.037(8) Uani d PDU 0.50 A -2
loop_
    _atom_site_aniso_label
    _atom_site_aniso_U_11
    _atom_site_aniso_U_22
    _atom_site_aniso_U_33
    _atom_site_aniso_U_12
    _atom_site_aniso_U_13
    _atom_site_aniso_U_23
    I1 0.0550(4) 0.0434(4) 0.0627(4) 0.000 -0.0103(2) 0.000
    C4 0.044(3) 0.044(3) 0.068(3) 0.002(2) -0.003(3) 0.009(3)
    C5 0.046(3) 0.064(4) 0.056(3) 0.000(2) -0.001(2) 0.013(3)
    O1 0.070(4) 0.099(5) 0.049(3) 0.000 0.003(3) 0.000
    C1 0.047(5) 0.058(5) 0.053(5) 0.000 -0.004(4) 0.000
    C2 0.054(13) 0.039(10) 0.057(12) -0.006(8) 0.009(8) 0.005(8)
    N2 0.032(10) 0.040(9) 0.047(9) 0.004(7) -0.003(7) -0.002(6)
    N1 0.047(11) 0.042(9) 0.058(11) 0.003(8) -0.016(8) -0.019(7)
    C3 0.030(11) 0.034(10) 0.048(10) -0.002(6) -0.010(7) -0.006(6)
_geom_special_details
;
All e.s.d.'s (except the e.s.d. in the dihedral angle between two l.s. planes)
are estimated using the full covariance matrix. The cell e.s.d.'s are taken
into account individually in the estimation of e.s.d.'s in distances, angles
and torsion angles; correlations between e.s.d.'s in cell parameters are only
used when they are defined by crystal symmetry. An approximate (isotropic)
treatment of cell e.s.d.'s is used for estimating e.s.d.'s involving l.s.
planes.
;
loop_
    _geom_bond_atom_site_label_1
    _geom_bond_atom_site_label_2
    _geom_bond_site_symmetry_2
    _geom_bond_distance
    _geom_bond_publ_flag
    C4 N2 . 1.357(9) ?
    C4 C5 . 1.358(9) ?
    C4 C3 . 1.387(9) ?
    C4 H4 . 0.9300 ?
    C5 C5 7_565 1.386(14) ?
    C5 H5 . 0.9300 ?
    O1 C1 . 1.204(9) ?
    C1 N1 . 1.381(9) ?
    C1 N1 7_565 1.381(9) ?
    C1 C2 . 1.509(10) ?
    C1 C2 7_565 1.509(10) ?
    C2 N2 . 1.461(10) ?
    C2 H2A . 0.9700 ?
    C2 H2B . 0.9700 ?
    N1 C3 . 1.360(10) ?
    N1 H1 . 0.8600 ?
loop_
    _geom_angle_atom_site_label_1
    _geom_angle_atom_site_label_2
    _geom_angle_atom_site_label_3
    _geom_angle_site_symmetry_1
    _geom_angle_site_symmetry_3
    _geom_angle
    _geom_angle_publ_flag
    N2 C4 C5 . . 116.2(14) ?
    N2 C4 C3 . . 6(3) ?
    C5 C4 C3 . . 121.9(16) ?
    N2 C4 H4 . . 121.9 ?
    C5 C4 H4 . . 121.9 ?
    C3 C4 H4 . . 116.2 ?
    C4 C5 C5 . 7_565 120.2(4) ?
    C4 C5 H5 . . 119.9 ?
    C5 C5 H5 7_565 . 119.9 ?
    O1 C1 N1 . . 127.5(10) ?
    O1 C1 N1 . 7_565 127.5(10) ?
    N1 C1 N1 . 7_565 105(2) ?
    O1 C1 C2 . . 126.8(12) ?
    N1 C1 C2 . . 1(3) ?
    N1 C1 C2 7_565 . 105.8(7) ?
    O1 C1 C2 . 7_565 126.8(12) ?
    N1 C1 C2 . 7_565 105.8(7) ?
    N1 C1 C2 7_565 7_565 1(3) ?
    C2 C1 C2 . 7_565 106(2) ?
    N2 C2 C1 . . 103.3(11) ?
    N2 C2 H2A . . 111.1 ?
    C1 C2 H2A . . 111.1 ?
    N2 C2 H2B . . 111.1 ?
    C1 C2 H2B . . 111.1 ?
    H2A C2 H2B . . 109.1 ?
    C4 N2 C2 . . 122.9(19) ?
    C3 N1 C1 . . 111.7(10) ?
    C3 N1 H1 . . 124.1 ?
    C1 N1 H1 . . 124.1 ?
    N1 C3 C4 . . 136(2) ?
loop_
    _geom_hbond_atom_site_label_D
    _geom_hbond_atom_site_label_H
    _geom_hbond_atom_site_label_A
    _geom_hbond_site_symmetry_A
    _geom_hbond_distance_DH
    _geom_hbond_distance_HA
    _geom_hbond_distance_DA
    _geom_hbond_angle_DHA
    N1 H2A I1 2_554 1.03 2.85 3.80(2) 153
data_global
_journal_date_recd_electronic     2009-11-29
_journal_date_accepted     2010-02-08
_journal_name_full     'Acta Crystallographica, Section E'
_journal_year     2010
_journal_volume     66
_journal_issue      3
_journal_page_first     o603
_journal_page_last     o603
_journal_paper_category     QO
_journal_coeditor_code     CV2672
_publ_contact_author_name     'Dr Yong Nie'
_publ_contact_author_address
;
 School of Chemistry and Chemical Engineering
 University of Jinan
 Jinan 250022
 People's Republic of China.
;
_publ_contact_author_email     chm_niey@ujn.edu.cn
_publ_contact_author_fax     '86 531 82767367'
_publ_contact_author_phone     '86 531 82767367'
_publ_section_title
;
2-Oxo-2,3-dihydro-1<i>H</i>-imidazo[1,2-<i>a</i>]pyridinium iodide
;
loop_
    _publ_author_name
    _publ_author_address
    'Jinling Miao'
;
 School of Chemistry and Chemical Engineering
 University of Jinan
 Jinan 250022
 People's Republic of China
;
    'Jisheng Guo'
;
 School of Chemistry and Chemical Engineering
 University of Jinan
 Jinan 250022
 People's Republic of China
;
    'Chunhua Hu'
;
Department of Chemistry
New York University
100 Washington Square East
New York, NY 10003-6688
USA
;
    'Daqi Wang'
;
 College of Chemistry and Chemical Engineering
 Liaocheng University
 Liaocheng 252059
 People's Republic of China
;
    'Yong Nie'
;
 School of Chemistry and Chemical Engineering
 University of Jinan
 Jinan 250022
 People's Republic of China
;
_refine_special_details
;
Refinement of F^2^ against ALL reflections. The weighted <i>R</i>-factor
<i>wR</i> and goodness of fit S are based on F^2^, conventional
<i>R</i>-factors <i>R</i> are based on F, with F set to zero for negative
F^2^. The threshold expression of F^2^ > 2sigma(F^2^) is used only for
calculating <i>R</i>-factors(gt) <i>etc</i>. and is not relevant to the
choice of reflections for refinement. <i>R</i>-factors based on F^2^ are
statistically about twice as large as those based on F, and R-factors
based on ALL data will be even larger.
;
