# Supplementary material for: 2-Oxo-2,3-dihydro-1H-imidazo[1,2-a]pyridinium iodide
Source: Acta Crystallogr Sect E Struct Rep Online. 2010 Feb 13;66(Pt 3):o603. doi: 10.1107/S1600536810004976 (PMC2983633; doi:10.1107/S1600536810004976)
Supplement: Supplementary file 2 [file e-66-0o603-Isup2.hkl]

# 
# h,k,l, Fc-squared, Fo-squared, sigma(Fo-squared) and status flag 
# 
data_I
_shelx_title ' 070421e in Pnma' 
_shelx_refln_list_code          4 
_shelx_F_calc_maximum      219.17 
_exptl_crystal_F_000       496.00 
_reflns_d_resolution_high  0.8408 
 
loop_ 
 _symmetry_equiv_pos_as_xyz 
 'x, y, z' 
 '-x+1/2, -y, z+1/2' 
 '-x, y+1/2, -z' 
 'x+1/2, -y+1/2, -z+1/2' 
 '-x, -y, -z' 
 'x-1/2, y, -z-1/2' 
 'x, -y-1/2, z' 
 '-x-1/2, y-1/2, z-1/2' 
 
_cell_length_a    14.5970 
_cell_length_b     8.2044 
_cell_length_c     7.0926 
_cell_angle_alpha  90.000 
_cell_angle_beta   90.000 
_cell_angle_gamma  90.000 
 
_shelx_F_squared_multiplier     1.000 
 
loop_ 
 _refln_index_h 
 _refln_index_k 
 _refln_index_l 
 _refln_F_squared_calc 
 _refln_F_squared_meas 
 _refln_F_squared_sigma 
 _refln_observed_status 
   2   0   0      910.96      642.77     36.83 o 
   4   0   0    21752.15    15694.79    709.57 o 
   6   0   0    23373.93    20545.23    931.39 o 
   8   0   0     1153.93     1296.50     85.72 o 
  10   0   0     3027.21     3700.51    200.49 o 
  12   0   0     3818.89     5162.90    272.64 o 
  14   0   0      119.70      179.68     45.46 o 
  16   0   0      385.64      477.41     62.55 o 
   2   1   0     2596.12     3011.01     75.83 o 
   4   1   0    23103.76    21250.16    754.34 o 
   6   1   0      458.07      437.14     30.16 o 
   8   1   0     9395.20     8707.59    317.67 o 
  10   1   0     2810.99     2872.75    161.63 o 
  12   1   0      512.40      521.26    114.46 o 
  14   1   0     1640.02     2141.16     99.97 o 
  16   1   0      100.05      219.64     36.23 o 
   0   2   0    48034.41    37611.72   1669.20 o 
   2   2   0     2484.35     2427.31     61.93 o 
   4   2   0     3911.03     3882.29    148.76 o 
   6   2   0    18617.21    18581.78   1752.28 o 
   8   2   0      878.27      776.80     39.16 o 
  10   2   0     1399.60     1285.19     85.91 o 
  12   2   0     3418.19     3055.61    293.18 o 
  14   2   0      335.27      386.39     44.84 o 
  16   2   0      533.88      582.48     58.09 o 
   2   3   0    29186.25    28473.00   1203.04 o 
   4   3   0    10734.35    10661.07    314.70 o 
   6   3   0      604.00      671.97     64.94 o 
   8   3   0     7250.09     6882.90    651.73 o 
  10   3   0     2951.68     2653.09    127.73 o 
  12   3   0      730.39      592.50     40.43 o 
  14   3   0      993.21      858.54     85.67 o 
  16   3   0       82.30      112.69     28.84 o 
   0   4   0    10204.27     9901.23    449.48 o 
   2   4   0     1925.90     1933.05     69.66 o 
   4   4   0     1119.53     1148.17     34.39 o 
   6   4   0    12157.70    12019.25    333.31 o 
   8   4   0      174.77      176.93     18.10 o 
  10   4   0     1485.63     1376.51     62.13 o 
  12   4   0     1654.04     1463.21     98.19 o 
  14   4   0       50.12       31.07     19.84 o 
   2   5   0    11286.64    11937.20    670.74 o 
   4   5   0     5970.22     5973.49    281.38 o 
   6   5   0      220.14      226.37     15.08 o 
   8   5   0     2654.07     2827.10    105.67 o 
  10   5   0     2119.95     1997.22    105.91 o 
  12   5   0        5.93      -14.72     13.53 o 
  14   5   0      853.22      705.98     64.53 o 
   0   6   0     7891.66     8509.11    394.94 o 
   2   6   0      652.81      650.30     50.58 o 
   4   6   0     1146.34     1178.37     51.24 o 
   6   6   0     4779.60     5070.58    343.37 o 
   8   6   0      223.57      192.54     36.10 o 
  10   6   0     1729.46     1752.32     76.97 o 
  12   6   0      633.22      593.46     42.14 o 
   2   7   0     3248.52     3287.49    118.80 o 
   4   7   0     3213.62     3211.55    118.13 o 
   6   7   0      232.32      247.51     23.21 o 
   8   7   0     1187.60     1321.35     62.30 o 
  10   7   0      602.91      561.71     38.73 o 
  12   7   0        9.97       -1.82     16.64 o 
   2   8   0      232.81      226.27     22.65 o 
   4   8   0      303.20      363.55     27.09 o 
   6   8   0     1344.68     1562.53    137.31 o 
   8   8   0      254.15      207.30     45.20 o 
   2   9   0     1328.70     1287.24     59.37 o 
   4   9   0      859.31      899.80     48.15 o 
   6   9   0       76.65       89.33     21.06 o 
   1   0   1     6227.83     6909.56    269.06 o 
   2   0   1     1706.47     1767.83     83.90 o 
   3   0   1       59.70       70.62      4.00 o 
   4   0   1    22896.08    18823.16   1006.82 o 
   5   0   1     2133.26     1943.09     88.85 o 
   6   0   1        0.36        2.95      3.91 o 
   7   0   1     8229.37     8281.09    221.48 o 
   8   0   1     5078.20     5688.12    175.61 o 
   9   0   1      132.05      149.17     18.65 o 
  10   0   1     1435.74     1777.35     80.40 o 
  11   0   1     3503.23     4601.93    243.01 o 
  12   0   1       25.93       11.62     19.67 o 
  13   0   1      513.58      678.01     49.02 o 
  14   0   1      555.37      747.53     52.76 o 
  15   0   1      111.35      127.61     30.58 o 
  16   0   1       83.81      121.33     30.73 o 
  17   0   1      340.77      519.86     49.97 o 
   0   1   1    15129.28    14022.58    500.55 o 
   1   1   1     4339.70     4705.81     75.10 o 
   2   1   1      135.62      171.99      5.93 o 
   3   1   1    47403.59    43134.79    672.86 o 
   4   1   1     5391.77     5951.81     89.06 o 
   5   1   1      528.24      508.12     10.53 o 
   6   1   1      519.83      491.65     11.87 o 
   7   1   1     4701.00     4778.02     90.10 o 
   8   1   1      395.28      359.68     10.53 o 
   9   1   1     5423.03     5469.40    157.06 o 
  10   1   1      661.33      718.33     31.60 o 
  11   1   1      263.22      299.02     24.35 o 
  12   1   1      517.05      628.29     38.70 o 
  13   1   1      782.28      885.79     55.95 o 
  14   1   1       62.13       92.06     18.67 o 
  15   1   1      891.01     1137.54     47.83 o 
  16   1   1      160.49      226.10     25.80 o 
  17   1   1        4.09       -1.23     15.02 o 
   1   2   1    15328.06    15050.90    260.51 o 
   2   2   1     5875.71     6288.83    111.12 o 
   3   2   1      241.27      255.29      6.25 o 
   4   2   1     5660.11     5917.70    125.95 o 
   5   2   1    10962.39    10847.22    251.67 o 
   6   2   1        0.40       -1.21      2.05 o 
   7   2   1     5712.88     5803.54     97.51 o 
   8   2   1     3062.86     2948.98     79.32 o 
   9   2   1      997.77      937.21     33.14 o 
  10   2   1     1395.11     1274.06     42.79 o 
  11   2   1     2701.88     2381.25     93.45 o 
  12   2   1      118.86       72.17     16.09 o 
  13   2   1      338.91      320.68     25.10 o 
  14   2   1      360.00      396.27     28.71 o 
  15   2   1      157.58      136.53     21.15 o 
  16   2   1       60.41       72.74     18.20 o 
   0   3   1     2611.71     2505.27     77.45 o 
   1   3   1     1367.52     1424.28     26.21 o 
   2   3   1     3367.49     3559.55     92.35 o 
   3   3   1    12576.86    13149.09    285.56 o 
   4   3   1     1648.42     1721.12     31.62 o 
   5   3   1      644.68      593.21     14.01 o 
   6   3   1     3844.51     3971.29     63.86 o 
   7   3   1      770.96      718.83     16.54 o 
   8   3   1      187.26      170.66     10.56 o 
   9   3   1     4709.69     4364.97    243.41 o 
  10   3   1      461.44      416.03     21.32 o 
  11   3   1      311.90      280.52     19.62 o 
  12   3   1      473.40      382.82     22.86 o 
  13   3   1      702.01      546.75     28.58 o 
  14   3   1      115.74       79.04     17.05 o 
  15   3   1      573.52      498.10     33.77 o 
  16   3   1      170.76      127.19     20.41 o 
   1   4   1    10171.13    10522.86    206.06 o 
   2   4   1     4571.04     4654.05     84.25 o 
   3   4   1      140.83      151.95      8.08 o 
   4   4   1      694.16      658.45     15.71 o 
   5   4   1     7856.31     8243.08    135.05 o 
   6   4   1       55.66       59.85      5.46 o 
   7   4   1     3197.68     3188.92     85.14 o 
   8   4   1      789.96      774.12     23.40 o 
   9   4   1      404.60      373.91     19.00 o 
  10   4   1      696.99      609.57     34.96 o 
  11   4   1     1350.33     1176.60     60.86 o 
  12   4   1       63.01       47.95     12.42 o 
  13   4   1      528.49      421.49     25.27 o 
  14   4   1      204.67      147.53     19.86 o 
  15   4   1       49.71        7.57     13.67 o 
   0   5   1     2193.91     2058.93     61.98 o 
   1   5   1      867.31      865.30     29.19 o 
   2   5   1     1277.93     1268.48     26.27 o 
   3   5   1     7103.78     7629.23    180.82 o 
   4   5   1      499.94      494.56     24.97 o 
   5   5   1      424.85      395.85     14.26 o 
   6   5   1     2811.71     2886.89     63.38 o 
   7   5   1     1412.94     1478.43     43.11 o 
   8   5   1      389.81      357.22     15.14 o 
   9   5   1     2467.04     2403.43     73.61 o 
  10   5   1      595.01      558.19     25.13 o 
  11   5   1        1.96       -2.10      8.93 o 
  12   5   1      383.35      327.02     21.41 o 
  13   5   1      605.55      533.22     28.47 o 
  14   5   1       14.74        5.10     12.86 o 
   1   6   1     3733.85     3903.80     95.81 o 
   2   6   1     1350.88     1394.56     40.31 o 
   3   6   1       96.00       89.06     10.18 o 
   4   6   1      794.11      781.84     28.99 o 
   5   6   1     2002.72     2129.78     65.08 o 
   6   6   1      186.90      217.89     11.85 o 
   7   6   1     1632.08     1590.43     41.27 o 
   8   6   1      264.92      251.29     13.88 o 
   9   6   1        3.66       -1.39      6.44 o 
  10   6   1      108.61      100.58     13.87 o 
  11   6   1      728.29      705.28     31.20 o 
  12   6   1        5.28       -4.05     10.83 o 
  13   6   1      452.66      395.73     25.47 o 
   0   7   1     1374.23     1325.67    103.72 o 
   1   7   1      305.49      305.61     15.82 o 
   2   7   1      215.28      204.74     14.21 o 
   3   7   1     2959.12     3121.28    107.89 o 
   4   7   1      194.33      201.33     15.07 o 
   5   7   1      283.28      260.80     16.01 o 
   6   7   1      762.95      804.21     43.37 o 
   7   7   1      860.58      925.23     54.80 o 
   8   7   1      346.91      366.34     21.26 o 
   9   7   1      851.82      889.13     41.26 o 
  10   7   1      357.58      341.50     21.56 o 
  11   7   1        3.88       -2.78     11.07 o 
   1   8   1     1653.04     1582.27     59.78 o 
   2   8   1      455.14      460.56     21.02 o 
   3   8   1       89.64       79.32     12.05 o 
   4   8   1      435.58      431.91     21.27 o 
   5   8   1     1038.74     1155.31     43.94 o 
   6   8   1       53.73       60.15     11.70 o 
   7   8   1      553.57      554.99     30.25 o 
   8   8   1      169.97      176.25     17.71 o 
   9   8   1       52.81       52.73     13.33 o 
   0   9   1      338.21      269.40     29.68 o 
   1   9   1      119.05      109.71     12.17 o 
   2   9   1       81.96       54.57     10.48 o 
   3   9   1      720.36      790.33     30.75 o 
   4   9   1       85.79       92.70     13.06 o 
   5   9   1      114.71      111.10     14.41 o 
   6   9   1      235.78      265.62     21.59 o 
   0   0   2     6977.62     7810.67    231.49 o 
   1   0   2     4665.64     5232.77    125.24 o 
   2   0   2      785.89      830.18     46.14 o 
   3   0   2    14789.94    14513.72    513.25 o 
   4   0   2     1658.62     1708.96     69.06 o 
   5   0   2      979.90      971.70     44.96 o 
   6   0   2     6290.04     6111.16    265.29 o 
   7   0   2     6835.73     7385.11    368.70 o 
   8   0   2      168.86      181.25     16.87 o 
   9   0   2      994.37     1081.53     51.52 o 
  10   0   2     1363.06     1611.28     75.35 o 
  11   0   2      519.64      595.28     47.66 o 
  12   0   2      192.98      225.53     45.17 o 
  13   0   2      675.08      890.33     82.77 o 
  14   0   2       39.32       49.73     24.29 o 
  15   0   2      818.20     1195.13     70.84 o 
  16   0   2      116.73      167.37     34.57 o 
   1   1   2    19256.98    18585.15    588.78 o 
   2   1   2     4663.93     4810.03    123.61 o 
   3   1   2       15.35       31.43      5.73 o 
   4   1   2     1585.17     1634.09     47.61 o 
   5   1   2     8911.02     9003.13    251.51 o 
   6   1   2      106.48      119.19      5.46 o 
   7   1   2    11944.32    12060.76    254.40 o 
   8   1   2      628.04      587.79     13.23 o 
   9   1   2      150.24      149.48      9.52 o 
  10   1   2      751.11      739.23     22.29 o 
  11   1   2     4391.03     4886.28    262.96 o 
  12   1   2       36.12       37.83     14.63 o 
  13   1   2      658.32      886.66     39.17 o 
  14   1   2      321.96      355.89     28.26 o 
  15   1   2       46.44       25.53     16.53 o 
  16   1   2       53.17       46.32     17.73 o 
   0   2   2     3683.96     3678.13    114.73 o 
   1   2   2     7794.32     7867.66    164.51 o 
   2   2   2       27.87       28.69      2.71 o 
   3   2   2    10449.42    10485.02    167.79 o 
   4   2   2       28.18       17.82      2.75 o 
   5   2   2     1322.33     1222.15     23.18 o 
   6   2   2     2209.86     2313.63     42.92 o 
   7   2   2     3268.91     3298.30     92.55 o 
   8   2   2      173.56      173.31      8.53 o 
   9   2   2     2583.03     2417.65     66.64 o 
  10   2   2      497.96      435.47     20.38 o 
  11   2   2      480.13      475.78     21.05 o 
  12   2   2      382.23      322.19     22.93 o 
  13   2   2      838.25      846.96     37.52 o 
  14   2   2        0.14      -16.90     11.27 o 
  15   2   2      524.31      601.83     33.71 o 
  16   2   2       85.67       78.61     21.89 o 
   1   3   2     8791.72     8803.44    231.81 o 
   2   3   2     3019.22     3136.23     71.22 o 
   3   3   2       16.01       21.70      5.11 o 
   4   3   2     3152.83     3219.64     80.83 o 
   5   3   2     8913.59     9081.97    204.47 o 
   6   3   2      977.52     1052.24     23.69 o 
   7   3   2     3967.80     4252.60     79.33 o 
   8   3   2     1436.26     1369.61     50.65 o 
   9   3   2      362.54      367.20     16.52 o 
  10   3   2       99.89       58.44      8.85 o 
  11   3   2     1511.30     1369.28     43.15 o 
  12   3   2      140.54       97.81     15.50 o 
  13   3   2      700.48      593.09     31.10 o 
  14   3   2      204.44      155.75     20.36 o 
  15   3   2       50.78       31.78     17.58 o 
  16   3   2        0.51       -1.46     18.25 o 
   0   4   2     4293.30     4651.84    164.43 o 
   1   4   2     4088.34     4227.71     79.26 o 
   2   4   2       31.51       14.68      4.41 o 
   3   4   2     7661.55     7907.11    148.38 o 
   4   4   2      368.06      353.98     10.89 o 
   5   4   2     1997.00     1963.29     40.61 o 
   6   4   2      903.03      912.19     27.21 o 
   7   4   2     1647.52     1733.31     38.00 o 
   8   4   2      147.99      143.40      9.78 o 
   9   4   2     3883.68     3805.40    139.85 o 
  10   4   2      265.81      229.36     13.52 o 
  11   4   2      269.08      247.37     20.00 o 
  12   4   2      281.02      221.10     19.53 o 
  13   4   2      814.89      675.35     31.99 o 
  14   4   2        2.58       -3.84     14.24 o 
  15   4   2      222.69      185.27     25.84 o 
   1   5   2     4472.66     4617.54     88.11 o 
   2   5   2      442.48      452.73     16.53 o 
   3   5   2      190.58      189.57      9.92 o 
   4   5   2      947.61      950.98     24.63 o 
   5   5   2     3275.17     3330.98     59.57 o 
   6   5   2       21.69       14.94      5.59 o 
   7   5   2     1126.86     1126.50     27.93 o 
   8   5   2      543.19      490.80     16.81 o 
   9   5   2      106.73      119.17     10.23 o 
  10   5   2      204.55      160.77     13.26 o 
  11   5   2      612.77      568.27     22.64 o 
  12   5   2       52.75       28.60     12.50 o 
  13   5   2      404.74      333.61     29.53 o 
  14   5   2      117.42       55.61     19.30 o 
   0   6   2     2206.08     2248.16     76.84 o 
   1   6   2      780.14      746.17     35.28 o 
   2   6   2      147.42      143.21     11.47 o 
   3   6   2     4342.02     4615.14     94.45 o 
   4   6   2      687.34      725.26     21.71 o 
   5   6   2     1475.87     1467.01     47.61 o 
   6   6   2      855.95      881.56     25.76 o 
   7   6   2     1358.48     1425.42     41.99 o 
   8   6   2       14.52       11.36      6.99 o 
   9   6   2     1830.92     1815.40     59.93 o 
  10   6   2      183.42      194.00     14.91 o 
  11   6   2      120.54      106.02     14.10 o 
  12   6   2       77.78       62.50     16.80 o 
  13   6   2      363.24      325.26     29.81 o 
   1   7   2     2234.34     2147.95     51.68 o 
   2   7   2      292.12      283.38     14.09 o 
   3   7   2      254.46      231.86     13.68 o 
   4   7   2      227.63      229.50     12.62 o 
   5   7   2     1016.45     1089.53     43.45 o 
   6   7   2        0.09       -8.68      5.79 o 
   7   7   2      575.24      568.09     31.60 o 
   8   7   2      210.81      209.90     16.54 o 
   9   7   2       16.21       16.23      8.25 o 
  10   7   2      139.69      143.90     17.55 o 
  11   7   2      436.06      430.89     22.73 o 
   0   8   2      339.71      312.26     23.67 o 
   1   8   2      212.64      197.34     17.25 o 
   2   8   2       46.32       37.22     11.53 o 
   3   8   2     1453.71     1495.32     46.17 o 
   4   8   2       71.93       81.99     12.03 o 
   5   8   2      398.58      391.32     20.72 o 
   6   8   2      221.11      268.06     19.21 o 
   7   8   2      462.45      478.58     35.16 o 
   8   8   2        6.29       13.61     12.92 o 
   9   8   2      533.51      579.20     69.28 o 
   1   9   2      692.45      643.45     27.20 o 
   2   9   2      231.12      233.72     17.73 o 
   3   9   2        8.27       -5.39      9.02 o 
   4   9   2      152.90      150.71     17.41 o 
   5   9   2      526.02      613.73     27.53 o 
   1   0   3       80.07       71.05     10.76 o 
   2   0   3    11524.40    11728.20    502.18 o 
   3   0   3       81.63       79.28      6.53 o 
   4   0   3    11005.52    11355.71    472.42 o 
   5   0   3        4.60        1.24      4.01 o 
   6   0   3      232.02      200.36     15.96 o 
   7   0   3      279.04      258.64     11.52 o 
   8   0   3     5332.48     5670.47    247.36 o 
   9   0   3       32.02       28.52      8.41 o 
  10   0   3     2879.00     3379.97     99.65 o 
  11   0   3      342.88      488.04     39.77 o 
  12   0   3      162.07      179.66     30.63 o 
  13   0   3      173.19      139.67     43.82 o 
  14   0   3     1181.01     1534.69    118.10 o 
  15   0   3       11.98       25.24     32.29 o 
  16   0   3      182.02      261.10     60.43 o 
   0   1   3    13527.84    13640.73    579.33 o 
   1   1   3      147.15      119.14      5.17 o 
   2   1   3     3721.81     3641.27    159.28 o 
   3   1   3      998.20      995.17     34.35 o 
   4   1   3     5553.81     5830.47    198.31 o 
   5   1   3       89.93       88.00      5.19 o 
   6   1   3     6220.65     6294.94    135.93 o 
   7   1   3        6.19        2.78      3.34 o 
   8   1   3      799.80      851.88     20.11 o 
   9   1   3        3.37       -6.26      4.91 o 
  10   1   3     2377.90     2521.73     66.88 o 
  11   1   3      393.32      416.45     25.08 o 
  12   1   3     1044.44     1230.89     54.77 o 
  13   1   3       91.67       76.13     19.99 o 
  14   1   3       67.85      113.82     29.95 o 
  15   1   3      270.70      404.50     71.00 o 
  16   1   3      379.09      443.76     46.45 o 
   1   2   3      180.38      210.77     10.22 o 
   2   2   3    10875.50    11351.63    257.21 o 
   3   2   3      536.92      567.80     15.49 o 
   4   2   3     9010.40     9468.18    253.62 o 
   5   2   3        0.41       -4.01      2.67 o 
   6   2   3      397.86      407.19     16.71 o 
   7   2   3      132.15      152.19      7.09 o 
   8   2   3     4451.57     4623.75    103.39 o 
   9   2   3       47.59       28.90      6.46 o 
  10   2   3     1912.90     1968.57     74.83 o 
  11   2   3       21.60       24.59      9.49 o 
  12   2   3      176.99      170.01     22.97 o 
  13   2   3       22.45       32.16     16.27 o 
  14   2   3      901.84     1000.16     50.14 o 
  15   2   3        2.36       -3.36     19.79 o 
   0   3   3     9808.61     9841.66    212.74 o 
   1   3   3      957.29      985.75     21.55 o 
   2   3   3     2471.17     2367.67     58.84 o 
   3   3   3      264.10      251.55     12.29 o 
   4   3   3     3399.46     3316.57     78.32 o 
   5   3   3        0.56       -2.19      2.98 o 
   6   3   3     5211.67     5253.45    182.28 o 
   7   3   3        0.13       -4.84      3.60 o 
   8   3   3      888.22      871.22     29.63 o 
   9   3   3      236.75      243.14     12.96 o 
  10   3   3     1726.42     1717.28     64.60 o 
  11   3   3        0.92        0.69      8.50 o 
  12   3   3     1124.82     1129.72     85.23 o 
  13   3   3        5.11       -5.28     13.44 o 
  14   3   3       72.60       71.22     19.40 o 
  15   3   3        0.90      -15.75     15.96 o 
   1   4   3       75.73       66.36      7.10 o 
   2   4   3     5489.99     5670.87    130.05 o 
   3   4   3      134.02      132.31      7.95 o 
   4   4   3     4584.24     4792.17    151.51 o 
   5   4   3      273.61      256.68      9.84 o 
   6   4   3      239.26      234.60     10.11 o 
   7   4   3       17.96       14.75      6.45 o 
   8   4   3     2504.10     2507.24    136.33 o 
   9   4   3       48.17       32.64      8.36 o 
  10   4   3      976.66      970.21     62.80 o 
  11   4   3       13.68       -0.90      8.27 o 
  12   4   3      118.65      101.00     11.29 o 
  13   4   3      192.64      197.18     19.81 o 
  14   4   3      542.09      473.08     32.98 o 
   0   5   3     6285.49     6521.85    180.66 o 
   1   5   3       32.18       29.09      6.17 o 
   2   5   3     1506.58     1473.91     33.40 o 
   3   5   3       35.39       39.77      5.80 o 
   4   5   3     1990.47     2005.43     50.65 o 
   5   5   3      113.54       95.96      7.94 o 
   6   5   3     3565.07     3651.11    178.14 o 
   7   5   3       29.85       20.73      7.48 o 
   8   5   3      428.89      400.10     17.08 o 
   9   5   3      112.25      122.76     12.02 o 
  10   5   3      998.53      973.36     64.08 o 
  11   5   3        0.35       -6.25      7.80 o 
  12   5   3      696.34      639.07     39.16 o 
  13   5   3        2.80       -0.48     14.03 o 
   1   6   3      550.03      516.56     21.70 o 
   2   6   3     2481.05     2566.58     85.87 o 
   3   6   3      146.78      145.02      9.79 o 
   4   6   3     1815.92     1812.18     60.24 o 
   5   6   3      149.26      158.09     11.20 o 
   6   6   3       93.12       99.51     10.50 o 
   7   6   3        5.08       -6.19      6.92 o 
   8   6   3     1145.59     1144.36     47.59 o 
   9   6   3       15.88       16.60      8.48 o 
  10   6   3      519.64      537.54     38.72 o 
  11   6   3        6.04       -6.01      9.96 o 
  12   6   3       60.94       49.68     14.79 o 
   0   7   3     2471.21     2558.25     79.70 o 
   1   7   3      127.48      134.92     11.23 o 
   2   7   3      538.09      530.21     22.24 o 
   3   7   3        1.71       -0.42      6.27 o 
   4   7   3      667.38      696.14     38.94 o 
   5   7   3      129.43      135.70     12.61 o 
   6   7   3     1511.87     1636.54     47.10 o 
   7   7   3        7.98        6.37      7.82 o 
   8   7   3      169.50      169.60     14.57 o 
   9   7   3        8.73       -2.66      8.38 o 
  10   7   3      394.68      367.70     28.49 o 
   1   8   3       43.86       35.10      9.96 o 
   2   8   3     1073.08     1146.16     36.03 o 
   3   8   3       12.40        6.79      7.41 o 
   4   8   3      840.31      937.02     35.74 o 
   5   8   3        0.23      -11.03      7.35 o 
   6   8   3       51.38       30.77     10.42 o 
   7   8   3        8.49       -4.47      8.64 o 
   0   9   3      791.99      769.76     62.40 o 
   1   9   3       14.70       16.19     12.98 o 
   2   9   3      129.47      133.14     21.10 o 
   0   0   4     7539.02     7895.06    240.91 o 
   1   0   4     2753.28     2852.07     76.59 o 
   2   0   4      352.54      340.08     14.88 o 
   3   0   4     4408.77     4520.22    115.60 o 
   4   0   4      567.73      615.78     27.68 o 
   5   0   4     1205.28     1170.84     38.16 o 
   6   0   4     2256.44     2205.49     94.57 o 
   7   0   4     1587.67     1559.74     77.00 o 
   8   0   4      735.37      802.28     40.68 o 
   9   0   4     2542.96     2573.75     82.31 o 
  10   0   4       50.27       71.32     13.37 o 
  11   0   4       20.18       18.05     24.32 o 
  12   0   4      965.84     1234.78     98.80 o 
  13   0   4      907.12     1027.82     91.07 o 
  14   0   4      244.04      320.51     60.38 o 
  15   0   4       26.78       19.64     33.64 o 
   1   1   4     4193.73     4466.72     80.26 o 
   2   1   4     1381.17     1237.41     23.92 o 
   3   1   4      207.01      192.62      7.50 o 
   4   1   4     2241.77     2360.90     82.04 o 
   5   1   4     3420.60     3473.06     99.60 o 
   6   1   4       13.17        8.45      4.49 o 
   7   1   4      982.42      965.64     33.22 o 
   8   1   4     1377.34     1442.15     38.73 o 
   9   1   4      285.71      274.13     13.58 o 
  10   1   4      355.33      426.34     18.15 o 
  11   1   4      527.18      510.39     52.59 o 
  12   1   4       55.78       50.55     28.31 o 
  13   1   4      337.42      333.52     41.72 o 
  14   1   4      192.22      262.68     38.58 o 
  15   1   4       58.85       38.71     27.34 o 
   0   2   4     6423.11     6771.51    362.21 o 
   1   2   4      956.71      919.12     25.52 o 
   2   2   4      674.18      589.82     36.23 o 
   3   2   4     4078.33     4028.02    147.36 o 
   4   2   4     1008.78      990.33     29.82 o 
   5   2   4     1026.33     1042.73     37.35 o 
   6   2   4     2885.29     2950.93     91.50 o 
   7   2   4     1725.35     1705.51     53.28 o 
   8   2   4      134.75      161.76     12.41 o 
   9   2   4     1356.51     1367.92     68.98 o 
  10   2   4      180.08      238.37     15.74 o 
  11   2   4       77.37       82.92     11.38 o 
  12   2   4      569.69      616.78     42.49 o 
  13   2   4      548.25      541.99     94.72 o 
  14   2   4       54.47       56.46     24.15 o 
   1   3   4     3775.25     3864.56     83.77 o 
   2   3   4     1448.32     1354.05     39.39 o 
   3   3   4      425.77      413.20     15.62 o 
   4   3   4     1057.20     1030.91     40.83 o 
   5   3   4     1666.21     1676.48     69.82 o 
   6   3   4       48.53       35.53      5.58 o 
   7   3   4     1385.17     1388.12     52.21 o 
   8   3   4      676.50      660.46     25.51 o 
   9   3   4      177.75      169.55     12.23 o 
  10   3   4      723.75      779.64     27.69 o 
  11   3   4      947.70      933.39     42.93 o 
  12   3   4        0.98       -5.52      9.22 o 
  13   3   4       64.46       42.84     26.18 o 
  14   3   4      179.76      207.71     72.59 o 
   0   4   4     1690.17     1790.88    101.18 o 
   1   4   4      639.95      626.31     18.30 o 
   2   4   4      411.33      396.53     14.33 o 
   3   4   4     2995.57     3067.27    104.99 o 
   4   4   4      280.54      263.98     11.22 o 
   5   4   4      330.01      297.38     12.20 o 
   6   4   4     1592.48     1552.89     63.12 o 
   7   4   4     1352.22     1343.55     71.23 o 
   8   4   4       43.54       49.06      8.49 o 
   9   4   4      445.12      417.12     25.96 o 
  10   4   4      165.44      162.06     17.12 o 
  11   4   4       71.88       57.35     12.44 o 
  12   4   4      266.91      327.53     19.26 o 
  13   4   4      244.66      215.44     23.25 o 
   1   5   4     1443.47     1526.89     35.17 o 
   2   5   4     2070.16     2063.05     48.37 o 
   3   5   4        6.13        4.31      5.51 o 
   4   5   4     1003.31      982.40     36.63 o 
   5   5   4     1066.10     1077.32     41.78 o 
   6   5   4       12.38        9.15      6.09 o 
   7   5   4     1095.16     1086.35     76.88 o 
   8   5   4      556.54      552.54     39.14 o 
   9   5   4      105.44       90.88     10.69 o 
  10   5   4      347.37      355.65     16.83 o 
  11   5   4      596.50      555.84     33.46 o 
  12   5   4        0.78       -9.80      9.35 o 
   0   6   4      332.41      339.26     21.68 o 
   1   6   4      799.94      834.72     25.48 o 
   2   6   4      101.62       90.85     11.20 o 
   3   6   4     1374.79     1389.32     55.81 o 
   4   6   4       10.75       16.04      8.23 o 
   5   6   4       14.48        5.44      7.09 o 
   6   6   4      467.54      459.55     27.38 o 
   7   6   4      357.95      339.64     15.62 o 
   8   6   4      133.27      146.92     12.51 o 
   9   6   4      292.41      297.22     16.23 o 
  10   6   4       74.29       68.88     10.85 o 
   1   7   4      541.75      563.44     27.62 o 
   2   7   4      747.36      738.80     28.12 o 
   3   7   4       16.31       10.13      7.35 o 
   4   7   4      537.02      511.57     22.86 o 
   5   7   4      760.52      822.46     58.24 o 
   6   7   4       22.96       11.03      9.89 o 
   7   7   4      461.08      481.81     20.92 o 
   8   7   4      228.52      266.91     17.45 o 
   0   8   4      433.11      360.95     40.33 o 
   1   8   4      218.48      210.10     16.41 o 
   2   8   4       55.77       38.22      9.35 o 
   3   8   4      434.26      475.12     38.75 o 
   4   8   4       72.72       75.50     16.03 o 
   5   8   4       13.76       -6.79      9.57 o 
   1   0   5     3999.94     3731.68    151.74 o 
   2   0   5      718.44      724.83     50.58 o 
   3   0   5       54.71       36.01     11.90 o 
   4   0   5        7.04        3.78      6.58 o 
   5   0   5     3660.17     3467.64    128.43 o 
   6   0   5      187.66      181.79     11.99 o 
   7   0   5     1076.44     1142.35     64.90 o 
   8   0   5        4.49       -7.02      6.78 o 
   9   0   5      170.98      160.24     15.84 o 
  10   0   5       16.15       11.47     12.28 o 
  11   0   5      605.23      604.83     36.22 o 
  12   0   5       65.85       53.28     32.19 o 
  13   0   5      240.98      289.67     54.88 o 
   0   1   5      352.83      370.85     37.60 o 
   1   1   5      613.37      585.92     21.23 o 
   2   1   5      283.44      256.03     13.51 o 
   3   1   5     4718.00     4751.54     95.25 o 
   4   1   5      132.23      124.49      8.45 o 
   5   1   5      490.94      482.61     15.16 o 
   6   1   5      920.21      870.94     22.75 o 
   7   1   5      430.45      429.24     16.69 o 
   8   1   5       15.71        4.53      5.57 o 
   9   1   5     2152.74     2224.87     66.32 o 
  10   1   5      399.77      379.17     17.91 o 
  11   1   5       93.40      104.49     22.32 o 
  12   1   5       47.96       27.30     14.36 o 
  13   1   5      225.33      266.07     37.83 o 
   1   2   5     2681.85     2744.26     57.40 o 
   2   2   5      427.21      436.26     15.64 o 
   3   2   5       25.65        8.98      5.02 o 
   4   2   5      164.85      167.73     11.57 o 
   5   2   5     1761.63     1733.09     55.18 o 
   6   2   5      323.46      322.44     11.63 o 
   7   2   5     1314.23     1386.36     40.94 o 
   8   2   5       79.49       63.56      8.06 o 
   9   2   5        7.89       -8.36      7.35 o 
  10   2   5        1.44      -10.72      7.15 o 
  11   2   5      682.68      754.65     45.64 o 
  12   2   5       51.82       37.29     15.60 o 
  13   2   5      289.48      315.12     60.51 o 
   0   3   5      702.12      795.28     48.35 o 
   1   3   5      481.90      493.51     15.63 o 
   2   3   5        3.05       -2.08      5.63 o 
   3   3   5     4406.36     4458.13    146.06 o 
   4   3   5      129.77      151.59     11.57 o 
   5   3   5      254.01      252.27     13.85 o 
   6   3   5      104.08      106.69      9.70 o 
   7   3   5      887.75      894.39     44.88 o 
   8   3   5       37.88       27.88      8.70 o 
   9   3   5     1077.83     1113.03     51.11 o 
  10   3   5      213.22      221.69     20.47 o 
  11   3   5       15.65        9.71      9.32 o 
  12   3   5       25.76       11.98     10.97 o 
   1   4   5     1963.16     1957.05     41.90 o 
   2   4   5       88.34      100.78     10.59 o 
   3   4   5       17.35        7.44      5.79 o 
   4   4   5      482.37      465.65     26.56 o 
   5   4   5     1186.94     1172.91     37.78 o 
   6   4   5       93.22      107.75      9.99 o 
   7   4   5     1127.37     1117.40     71.86 o 
   8   4   5      209.27      181.42     22.88 o 
   9   4   5        3.29       -5.94      8.36 o 
  10   4   5       17.50       16.69      9.04 o 
  11   4   5      606.51      611.18     41.82 o 
  12   4   5       35.86       28.37     10.92 o 
   0   5   5      471.54      512.97     25.70 o 
   1   5   5      296.13      324.44     15.32 o 
   2   5   5        0.55      -10.15      6.76 o 
   3   5   5     1620.49     1711.29     41.39 o 
   4   5   5      213.43      224.10     13.71 o 
   5   5   5      120.90      145.88     12.98 o 
   6   5   5       14.81        9.84      8.99 o 
   7   5   5      222.79      237.52     28.08 o 
   8   5   5       14.76       10.36      9.12 o 
   9   5   5      556.41      619.11     47.13 o 
  10   5   5       62.47       49.11     12.08 o 
   1   6   5     1076.93     1057.42     29.31 o 
   2   6   5       67.59       72.25     10.03 o 
   3   6   5        0.03       -9.65      6.43 o 
   4   6   5      166.53      171.78     12.99 o 
   5   6   5     1094.03     1142.26     67.06 o 
   6   6   5        0.12      -13.35      8.90 o 
   7   6   5      541.71      550.93     64.37 o 
   8   6   5      147.24      174.18     23.25 o 
   9   6   5       59.10       56.42     15.56 o 
   0   7   5       74.91      108.00     17.41 o 
   1   7   5      223.30      248.00     15.42 o 
   2   7   5        5.17       11.84      8.41 o 
   3   7   5      673.43      722.99     41.79 o 
   4   7   5       74.25       59.90     12.43 o 
   5   7   5       46.69       43.67     12.05 o 
   6   7   5       23.95       10.85      9.24 o 
   0   0   6     1132.15     1233.81     70.22 o 
   1   0   6       39.23       14.69     11.16 o 
   2   0   6      358.59      309.22     48.04 o 
   3   0   6        0.94      -10.92      9.96 o 
   4   0   6       73.10       50.34     23.07 o 
   5   0   6       37.55       23.28      9.85 o 
   6   0   6     2189.45     2176.73     85.56 o 
   7   0   6        1.78       -7.56      8.41 o 
   8   0   6       41.91       48.03     21.43 o 
   9   0   6       13.58       29.12     10.59 o 
  10   0   6      313.69      294.07     31.90 o 
  11   0   6       26.90       18.73     19.40 o 
  12   0   6      340.54      366.41     57.63 o 
   1   1   6      180.72      187.01     14.11 o 
   2   1   6     3043.48     2967.92     75.33 o 
   3   1   6       31.22       27.88      9.38 o 
   4   1   6     1047.27     1079.08     28.22 o 
   5   1   6      154.79      155.18     11.55 o 
   6   1   6      128.81      136.50     10.17 o 
   7   1   6      155.45      154.00     10.90 o 
   8   1   6      728.74      746.22     21.16 o 
   9   1   6       43.31       41.42      9.60 o 
  10   1   6      391.22      394.39     22.29 o 
  11   1   6       42.24       56.17     16.98 o 
  12   1   6       28.58       17.83     15.97 o 
   0   2   6     2591.65     2489.15     97.73 o 
   1   2   6       62.60       54.58     10.58 o 
   2   2   6      174.07      171.34     15.12 o 
   3   2   6       49.67       28.55      9.11 o 
   4   2   6      333.97      320.20     18.29 o 
   5   2   6       48.73       33.63      9.70 o 
   6   2   6     1642.02     1633.63     48.24 o 
   7   2   6        7.31       -4.51      7.12 o 
   8   2   6       43.67       35.28     10.44 o 
   9   2   6       28.01       25.06     10.11 o 
  10   2   6      432.12      426.01     28.87 o 
  11   2   6       14.87        3.01     13.11 o 
   1   3   6       47.23       29.23      9.98 o 
   2   3   6      826.39      820.50     28.44 o 
   3   3   6       12.05        7.16      8.28 o 
   4   3   6     1277.87     1292.04     68.31 o 
   5   3   6       26.59       17.99      9.22 o 
   6   3   6       45.68       38.32      9.22 o 
   7   3   6       47.77       50.30      9.43 o 
   8   3   6      577.14      561.64     40.42 o 
   9   3   6       47.99       48.02     11.64 o 
  10   3   6      242.73      259.83     26.21 o 
   0   4   6     2625.48     2715.40    113.27 o 
   1   4   6       43.01       34.72     10.18 o 
   2   4   6       70.19       73.51     15.24 o 
   3   4   6       69.34       66.97     12.62 o 
   4   4   6      442.37      453.84     21.57 o 
   5   4   6       95.95       96.85     19.28 o 
   6   4   6      752.82      775.60     34.19 o 
   7   4   6        3.29       -2.21      8.89 o 
   8   4   6       51.57       60.94     12.71 o 
   9   4   6       65.65       54.01     12.36 o 
   1   5   6       22.37       13.63     10.46 o 
   2   5   6      497.37      526.24     24.19 o 
   3   5   6        1.47       -4.55      9.57 o 
   4   5   6      721.70      736.67     36.77 o 
   5   5   6       31.63       33.59     10.46 o 
   6   5   6       22.53       16.20     11.84 o 
   7   5   6        2.67      -14.14      9.43 o 
   8   5   6      530.96      505.51     55.13 o 
   0   6   6      867.85      958.02    108.13 o 
   1   6   6       23.40       24.73     11.45 o 
   2   6   6       95.72       91.90     14.80 o 
   3   6   6       30.19       32.60     12.23 o 
   4   6   6      187.64      219.57     17.49 o 
   5   6   6       56.81       48.77     14.83 o 
   1   0   7      809.57      717.12     60.96 o 
   2   0   7      916.47      833.81     40.59 o 
   3   0   7       55.43       57.16     15.29 o 
   4   0   7      184.86      181.09     22.40 o 
   5   0   7      679.00      649.99     34.74 o 
   6   0   7        0.08       -6.39      9.31 o 
   7   0   7      148.22      133.57     21.59 o 
   8   0   7      161.89      179.55     39.22 o 
   9   0   7       70.17       55.87     12.94 o 
   0   1   7      140.82      128.57     19.18 o 
   1   1   7       16.10        5.59      8.68 o 
   2   1   7      293.38      289.27     19.02 o 
   3   1   7      354.59      342.49     18.44 o 
   4   1   7       89.87       78.83     12.35 o 
   5   1   7       11.06        5.28      9.59 o 
   6   1   7      397.24      415.32     22.42 o 
   7   1   7       86.79       55.99     10.63 o 
   8   1   7       78.88       95.04     12.14 o 
   9   1   7      204.20      196.03     19.91 o 
   1   2   7      423.27      409.88     19.72 o 
   2   2   7      371.39      342.64     18.53 o 
   3   2   7       23.89       16.65      9.78 o 
   4   2   7      266.88      285.21     18.50 o 
   5   2   7      294.22      277.87     18.31 o 
   6   2   7        0.14      -11.56      7.71 o 
   7   2   7      154.04      163.25     15.19 o 
   8   2   7      145.22      159.10     16.65 o 
   9   2   7       26.80       23.18     13.49 o 
   0   3   7      535.45      541.05     33.72 o 
   1   3   7       65.65       56.73     12.34 o 
   2   3   7      123.31      141.06     15.36 o 
   3   3   7      602.32      587.51     36.17 o 
   4   3   7      164.35      136.79     15.20 o 
   5   3   7        4.33        5.40     11.77 o 
   6   3   7      193.82      225.61     16.59 o 
   7   3   7      186.97      197.13     25.34 o 
   8   3   7      106.66      111.38     22.63 o 
   1   4   7      159.80      152.85     16.57 o 
   2   4   7      115.47      122.69     15.30 o 
   3   4   7        9.55       16.45     10.91 o 
   4   4   7      266.30      288.41     22.06 o 
   5   4   7      104.71       97.34     15.71 o 
   6   4   7        0.01       -9.61      8.67 o 
   0   5   7      278.63      322.90     33.75 o 
   1   5   7       53.47       47.34     13.40 o 
   2   5   7       74.89       62.78     14.28 o 
   3   5   7      362.17      384.30     22.41 o 
   0   0   8       25.64       16.75     18.53 o 
   1   0   8      153.10      142.85     21.38 o 
   2   0   8       20.68       24.90     14.33 o 
   3   0   8      242.38      236.09     26.28 o 
   4   0   8        1.99      -16.46     12.59 o 
   5   0   8      184.14      184.93     24.65 o 
   1   1   8      308.12      307.59     19.83 o 
   2   1   8       23.69       21.98     10.75 o 
   3   1   8        7.37       -3.98      9.72 o 
   4   1   8       50.19       31.25     11.29 o 
   5   1   8      292.41      286.70     22.06 o 
   0   2   8       39.21       18.47     14.36 o 
   1   2   8      132.96      122.68     15.09 o 
   2   2   8        0.96       -0.77      9.42 o 
   3   2   8      303.54      322.97     21.21 o 
   4   2   8       14.14        8.15     10.64 o 
   1   3   8      213.88      235.46     19.61 o 
                                                 
